# Supplementary material for: Genome-wide association study, combined with bulk segregant analysis, identify plant receptors and defense related genes as candidate genes for downy mildew resistance in quinoa
Source: BMC Plant Biol. 2024 Jun 24;24:594. doi: 10.1186/s12870-024-05302-2 (PMC11194881; doi:10.1186/s12870-024-05302-2)
Supplement: Supplementary file 4 — Supplementary Material 4 [file 12870_2024_5302_MOESM4_ESM.xlsx]

## Sheet: Hoja1
Supplementary Table S1 Code, origin, and population group according to PCA and fastSTRUCTURE, of quinoa accessions included in the study
Code	Origin	PCA	fastSTRUCTURE
Ames 13721	USA	1	4
Ames 13722	USA	1	4
Ames 13723	USA	1	4
Ames 13724	USA	1	4
Ames 13725	USA	1	4
Ames 13726	USA	1	2
Ames 13727	USA	1	4
Ames 13728	USA	1	4
Ames 13729	USA	1	4
Ames 13730	USA	1	4
Ames 13731	USA	1	4
Ames 13732	USA	1	4
Ames 13733	USA	1	4
Ames 13734	USA	1	4
Ames 13735	USA	1	4
Ames 13736	USA	1	4
Ames 13737	USA	1	4
Ames 13738	USA	1	4
Ames 13739	USA	1	4
Ames 13740	USA	1	4
Ames 13741	USA	1	4
Ames 13742	USA	1	4
Ames 13744	USA	1	4
Ames 13745	USA	1	4
Ames 13746	USA	2	2
Ames 13747	Bolivia	1	4
Ames 13748	USA	1	4
Ames 13749	USA	1	4
Ames 13750	USA	1	4
Ames 13751	USA	1	4
Ames 13752	USA	1	4
Ames 13753	USA	1	4
Ames 13754	USA	1	4
Ames 13755	USA	1	4
Ames 13756	USA	1	4
Ames 13757	USA	1	4
Ames 13758	USA	1	4
Ames 13759	USA	1	4
Ames 13760	USA	1	4
Ames 13761	USA	1	4
Ames 13762	USA	1	4
CHEN 104	Bolivia	2	2
CHEN 112	Perú	2	3
CHEN 114	Bolivia	2	1
CHEN 115	Bolivia	1	4
CHEN 121	Bolivia	2	3
CHEN 123	Bolivia	2	3
CHEN 124	Bolivia	2	3
CHEN 125	Bolivia	2	2
CHEN 126	Bolivia	2	3
CHEN 127	Bolivia	2	1
CHEN 128	Bolivia	2	1
CHEN 129	Bolivia	2	2
CHEN 130	Bolivia	1	2
CHEN 132	Bolivia	2	2
CHEN 133	Bolivia	2	2
CHEN 134	Bolivia	2	2
CHEN 135	Bolivia	1	2
CHEN 136	Bolivia	2	1
CHEN 137	Bolivia	1	4
CHEN 138	Bolivia	2	2
CHEN 139	Bolivia	2	3
CHEN 140	Bolivia	2	1
CHEN 141	Bolivia	2	2
CHEN 143	Bolivia	2	2
CHEN 144	Bolivia	2	3
CHEN 146	Bolivia	2	3
CHEN 147	Bolivia	2	3
CHEN 148	Bolivia	2	1
CHEN 150	Bolivia	2	1
CHEN 151	Bolivia	2	3
CHEN 153	Bolivia	2	2
CHEN 155	Bolivia	2	3
CHEN 156	Bolivia	1	2
CHEN 157	Bolivia	2	3
CHEN 158	Bolivia	2	3
CHEN 159	Bolivia	1	4
CHEN 179	Bolivia	2	3
CHEN 183	Bolivia	2	3
CHEN 184	Bolivia	2	2
CHEN 185	Bolivia	2	2
CHEN 187	Bolivia	2	3
CHEN 190	Bolivia	2	3
CHEN 191	Bolivia	2	2
CHEN 192	Peru	2	3
CHEN 193	Peru	2	3
CHEN 194	Bolivia	2	3
CHEN 196	Peru	2	1
CHEN 197	Bolivia	1	4
CHEN 199	Bolivia	2	3
CHEN 200	Bolivia	2	1
CHEN 201	Bolivia	2	2
CHEN 203	Bolivia	2	3
CHEN 204	Bolivia	2	3
CHEN 206	Peru	2	1
CHEN 207	Peru	2	1
CHEN 208	Peru	2	1
CHEN 210	Peru	2	1
CHEN 211	Bolivia	2	3
CHEN 219	Bolivia	2	2
CHEN 223	Peru	2	1
CHEN 225	Peru	2	1
CHEN 226	Bolivia	2	1
CHEN 227	Bolivia	2	2
CHEN 228	Peru	2	1
CHEN 229	Bolivia	2	1
CHEN 232	Bolivia	1	2
CHEN 233	Bolivia	2	2
CHEN 234	Peru	2	1
CHEN 235	Bolivia	2	3
CHEN 239	Bolivia	2	2
CHEN 241	Bolivia	2	2
CHEN 242	Bolivia	2	3
CHEN 243	Bolivia	2	2
CHEN 244	Bolivia	2	2
CHEN 282	Peru	2	2
CHEN 291	Peru	2	1
CHEN 301	Peru	2	1
CHEN 302	Peru	2	3
CHEN 307	Peru	2	1
CHEN 309	Peru	2	1
CHEN 310	Bolivia	2	3
CHEN 312	Peru	2	3
CHEN 313	Peru	2	3
CHEN 318	Peru	2	1
CHEN 321	Bolivia	2	3
CHEN 323	Peru	2	3
CHEN 324	Bolivia	2	3
CHEN 33	unknown	1	4
CHEN 346	Peru	2	1
CHEN 349	Peru	2	3
CHEN 354	Peru	2	1
CHEN 369	Peru	2	3
CHEN 373	Peru	2	1
CHEN 400	Peru	2	1
CHEN 404	Peru	2	3
CHEN 427	Peru	2	3
CHEN 428	Peru	2	3
CHEN 430	Peru	2	2
CHEN 5	unknown	1	4
CHEN 58	unknown	1	1
CHEN 64	unknown	1	4
CHEN 65	Peru	2	3
CHEN 67	Peru	2	2
CHEN 68	Peru	2	1
CHEN 69	Peru	2	3
CHEN 7	unknown	1	4
CHEN 71	Bolivia	2	2
CHEN 90	Peru	2	1
CHEN 91	Peru	2	1
PI433232	Chile	1	4
PI470932	Bolivia	2	2
PI478410	Bolivia	1	4
PI478414	Bolivia	2	2
PI478418	Bolivia	2	2
PI510537	Peru	2	3
PI510542	Peru	2	3
PI510546	Peru	1	3
PI510550	Peru	2	3
PI510551	Peru	2	3
PI584524	Chile	1	4
PI596498	Peru	1	2
PI614002	Bolivia	1	3
PI614880	Argentina	1	4
PI614881	Argentina	2	1
PI614884	Argentina	2	2
PI614885	Chile	1	4
PI614886	Chile	1	4
PI614888	Chile	1	4
PI614889	Chile	1	4
PI614901	Bolivia	2	2
PI614903	Bolivia	2	2
PI614906	Bolivia	2	2
PI614907	Bolivia	2	2
PI614908	Bolivia	2	2
PI614911	Bolivia	2	2
PI614917	Bolivia	2	2
PI614918	Bolivia	2	2
PI614919	Bolivia	2	2
PI614920	Bolivia	2	2
PI614921	Bolivia	2	2
PI614923	Bolivia	2	2
PI614924	Bolivia	2	2
PI614926	Bolivia	2	2
PI614927	Bolivia	1	4
PI614930	Bolivia	2	2
PI614932	Bolivia	2	2
PI614934	Bolivia	2	2
PI614935	Bolivia	2	2
PI614937	Bolivia	1	2
PI614938	Bolivia	1	2
PI634917	Chile	1	4
PI634918	Chile	1	4
PI634919	Chile	1	4
PI634921	Chile	1	4
PI634922	Chile	1	4
PI634923	Chile	1	4
PI634925	Chile	1	4
PI665272	Australia	1	4
PI665273	Bolivia	1	2
PI665274	Bolivia	2	2
PI665275	Bolivia	2	1
PI665276	Bolivia	2	2
PI665277	Bolivia	2	1
PI665283	USA	1	4
PI674265	Bolivia	2	2
PI677096	USA	1	4
PI677099	USA	1	4
PI677100	USA	1	4
cv. F16	Spain	2	2
cv. Kancolla	Peru	2	3
