# Supplementary material for: Genome-wide association study, combined with bulk segregant analysis, identify plant receptors and defense related genes as candidate genes for downy mildew resistance in quinoa
Source: BMC Plant Biol. 2024 Jun 24;24:594. doi: 10.1186/s12870-024-05302-2 (PMC11194881; doi:10.1186/s12870-024-05302-2)
Supplement: Supplementary file 7 — Supplementary Material 7 [file 12870_2024_5302_MOESM7_ESM.xlsx]

## Sheet: Hoja1
Supplementary Table S4 MTAs identified by GWAS
Type of marker	Chromosome	Posición (bp)	Year	Location	Candidate gene in the same position as MTA	Candidates genes located in the region (250 kb down and upstream the MTA)
SilicoDArT	1	1156960	2021	Guadajira	No	Encodes a protein whose sequence is similar to tobacco hairpin-induced gene (HIN1) and Arabidopsis non-race specific disease resistance gene (NDR1).
SilicoDArT	1	34509704	2021	Guadajira	No	Similar to At2g05910: Protein LURP-one-related 6 (Arabidopsis thaliana).
SNP	1	39278340	2021	Guadajira	No	Serine/threonine-protein kinase
SilicoDArT	1	40169571	2021	Guadajira	No	LRR receptor-like serine/threonine-protein kinase; Receptor-like protein
SNP	1	40335896	2021	Guadajira	No	L-type lectin-domain containing receptor kinase
SilicoDArT	1	52889871	2019	Córdoba	No	Serine/threonine-protein kinase
SNP	1	55328327	2021	Guadajira	No	Putative disease resistance protein RGA1
SNP	2	36636693	2021	Guadajira	No	Disease resistance protein RPS2
SNP	2	36636702	2021	Guadajira	No	Disease resistance protein RPS2
SNP	2	42463428	2019	Córdoba	Yes	Similar to RIC1: Ras-related protein RIC1
SNP	3	14530087	2022	Córdoba	No	Similar to PER16: Peroxidase 16
SNP	4	7780784	2021	Córdoba	No	Similar to Os03g0733400: Zinc finger BED domain-containing protein RICESLEEPER 2
SilicoDArT	4	8156869	2019	Córdoba	No	Disease resistance protein RGA2
SilicoDArT	4	9557750	2022	Córdoba	No	Leucine-rich repeat receptor-like protein kinase
SNP	4	10667150	2022	Córdoba	No	Receptor-like protein kinase; LRR receptor-like serine/threonine-protein kinase
SilicoDArT	4	11356065	2022	Córdoba	No	Zinc finger BED domain-containing protein RICESLEEPER 3; Wall-associated receptor kinase 2; Probable receptor-like protein kinase
SilicoDArT	4	16082246	2022	Córdoba	Yes	Similar to RGA2: Disease resistance protein RGA2 (Solanum bulbocastanum).
SNP	4	47267956	2022	Guadajira	Yes	Similar to RPPL1: Putative disease resistance RPP13-like protein 1 (Arabidopsis thaliana)
SilicoDArT	4	49489436	2021	Córdoba	No	Similar to At1g75040: Pathogenesis-related protein 5 (Arabidopsis thaliana)
SilicoDArT	5	70248105	2022	Córdoba	No	Similar to Zbed6: Zinc finger BED domain-containing protein 6 (Mus musculus)
SilicoDArT	5	76940287	2019	Córdoba	Yes	Cluster of walk-associated receptor kinases and other plant receptors
SilicoDArT	6	58013	2021	Guadajira	No	Similar to lip: Lipase
SilicoDArT	6	2195001	2021	Córdoba	No	Trihelix transcription factor;Lipoxigennase
SilicoDArT	6	42416066	2019	Córdoba		None
SNP	6	63805886	2021	Córdoba	No	Peroxidase
SilicoDArT	6	72165346	2022	Córdoba		None
SilicoDArT	7	12659828	2021	Guadajira	no	Similar to RABF1: Ras-related protein RABF1 (Arabidopsis thaliana)
SilicoDArT	7	59351188	2019	Córdoba	Yes	Similar to RGA1: Putative disease resistance protein RGA1 (Solanum bulbocastanum)
SNP	7	64408827	2021	Córdoba	Yes	In the MTA:Similar to GCN2: Probable serine/threonine-protein kinase GCN2 (Arabidopsis thaliana). In the 250 kb range: Similar to RPPL1: Putative disease resistance RPP13-like protein 1 (Arabidopsis thaliana)
SNP	7	66398987	2019	Córdoba	No	Similar to RGA3: Putative disease resistance protein RGA3 (Solanum bulbocastanum); Similar to Os03g0733400: Zinc finger BED domain-containing protein RICESLEEPER 2 (Oryza sativa subsp. japonica)
SNP	7	77004273	2019	Córdoba	No	Similar to RGA3: Putative disease resistance protein RGA3 (Solanum bulbocastanum)
SilicoDArT	7	86922731	2021	Guadajira	Yes	Putative disease resistance RPP13-like protein 1; Protein kinase PP2C_WAT
SilicoDArT	8	27165364	2022	Córdoba	No	F-box_Auxin Response SAUR
SilicoDArT	8	39657116	2019	Córdoba		None
SilicoDArT	9	5108620	2021	Guadajira	No	Receptor-like cytosolic serine/threonine-protein kinase RBK1
SilicoDArT	9	6879528	2021	Guadajira	No	calcium-dependent protein kinases; Mitogen-activated protein kinase;Transmembrane protein 131-like_Serine/threonine-protein kinase; Patatin-like protein
SNP	10	17848125	2021	Córdoba	No	Probable RNA-binding protein ARP1 (ABA )
SilicoDArT	11	62630504	2021	Guadajira	Yes	Similar to RGA3: Putative disease resistance protein RGA3 (Solanum bulbocastanum)
SNP	11	71268790	2021	Guadajira	No	Wall-associated receptor kinase; Mitogen-activated protein kinase homolog; Protein IQ-DOMAIN; Bet PR protein
SNP	12	7553349	2019	Córdoba	No	Serine/threonine-protein kinase; leucine-rich repeat receptor-like protein kinase
SilicoDArT	12	35565859	2019	Córdoba		None
SNP	14	3603597	2021	Córdoba		None
SNP	14	6189123	2021	Córdoba	No	LRR
SilicoDArT	14	6189188	2022	Córdoba	No	LRR
SNP	14	55196329	2021	Córdoba	No	Arabidopsis PBS1 resistance gene; Zinc finger BED domain-containing protein RICESLEEPER 3
SilicoDArT	15	9908439	2022	Córdoba	No	LRR receptor-like serine/threonine-protein kinase
SNP	15	11054502	2021	Córdoba	Yes	F-box/LRR-repeat protein
SNP	15	12143328	2022	Córdoba	Yes	LRR receptor-like serine/threonine-protein kinase
SilicoDArT	15	12179037	2022	Córdoba	No	LRR receptor-like serine/threonine-protein kinase
SilicoDArT	15	15696844	2021	Guadajira	No	F-box/LRR-repeat protein; Zinc finger BED domain-containing protein RICESLEEPER 2; L-type lectin-domain containing receptor kinase
SilicoDArT	16	1719517	2021	Guadajira	No	Serine/threonine-protein kinase
SilicoDArT	16	3942383	2022	Córdoba	No	HVA22
SilicoDArT	16	70047384	2021	Guadajira	No	Serine/threonine-protein kinase
SNP	16	70155334	2021	Guadajira	No	Serine/threonine-protein kinase
SNP	17	76333104	2021	Córdoba	No	Zing finger and bHLH transcription factors
SilicoDArT	17	78270556	2021	Córdoba	No	Disease resistance protein RGA2; Wall-associated receptor kinase_serine/threonine-protein kinase
SilicoDArT	17	78270559	2021	Córdoba	No	Disease resistance protein RGA2; Wall-associated receptor kinase; serine/threonine-protein kinase
SilicoDArT	18	17459317	2019	Córdoba	No	ABC transporter
