# Supplementary material for: Genome-wide association study, combined with bulk segregant analysis, identify plant receptors and defense related genes as candidate genes for downy mildew resistance in quinoa
Source: BMC Plant Biol. 2024 Jun 24;24:594. doi: 10.1186/s12870-024-05302-2 (PMC11194881; doi:10.1186/s12870-024-05302-2)
Supplement: Supplementary file 8 — Supplementary Material 8 [file 12870_2024_5302_MOESM8_ESM.xlsx]

## Sheet: Hoja1
Supplementary Table S5 Analysis of the relationship between the response to P. variabilis and the population of belonging
C=Córdoba.G=Guadajira
*= Indicates ANOVA p-value<0.05
Average downy mildew disease severity for the different populations according to PCA. The population showing, as average, a higher disease severity is highlight
	C 2019	C 2021 *	C2022 *	G 2021 *	G 2022 *
P1	23.1948	23.8458	11.6417	20.8439	20.1496
P2	30.7305	33.5783	19.959	16.2232	16.1937
Average downy mildew disease severity for the different populations according to fastSTRUCTURE. The population showing, as average, a higher disease severity is highlight. Values with different letters by column differ significantly at p-value<0.05 (LSD test)
	C 2019 *	C 2021 *	C 2022 *	G 2021 *	G 2022 *
P1	13.4 B	28.4 B	13.9 B	16.3 B	18.8 A
P2	41.6 A	34.7 A	30.8 A	17 B	15.8 B
P3	23.7 B	35.6 A	10.9 B	15.3 B	15.2 B
P4	20.7 B	22.7 B	9.7 B	21.5 A	20.5 A
Pearson's correlation coefficient between downy mildew severity and population structure according to PCA for the different screenings
	C 2019	C 2021	C 2022	G 2021	G 2022
Pearson's Correlation coefficient	0.169594	0.320251	0.19593	-0.333932	-0.363909
p-value	0.0664	0	0.0044	0	0
Pearson's correlation coefficient between downy mildew severity and population structure according to fastSTRUCTURE for the different screenings
	C 2019	C 2021	C 2022	G 2021	G 2022
Pearson's Correlation coefficient	-0.225885	-0.204663	-0.242697	0.283137	0.198395
p-value	0.0139	0.0039	0.004	0.0001	0.0062
